# Supplementary material for: Identification of eIF6 as a prognostic factor that drives tumor progression and predicts arsenic trioxide efficacy in lung adenocarcinoma
Source: Mol Biol Rep. 2022 Nov 26;50(2):1167–80. doi: 10.1007/s11033-022-07917-w (PMC9889454; doi:10.1007/s11033-022-07917-w)
Supplement: Supplementary file 3 — Supplementary Material 3 [file 11033_2022_7917_MOESM3_ESM.xlsx]

## Sheet: eIF6
Table S2.The subdivision criteria of median data of eIF6 in TCGA-LUAD.
ID	EIF6	median data
TCGA-75-6207	96.4495
TCGA-78-7160	62.7466	79.9906
TCGA-49-6743	68.1346
TCGA-05-4425	57.0384
TCGA-78-7143	87.1159
TCGA-55-8087	36.175
TCGA-55-6986	124.426
TCGA-35-4123	136.76
TCGA-55-7576	112.927
TCGA-64-5781	118.403
TCGA-L9-A50W	75.9609
TCGA-97-A4M5	93.4296
TCGA-35-4122	148.326
TCGA-55-A48Z	77.4081
TCGA-86-6851	48.062
TCGA-NJ-A4YF	80.388
TCGA-05-4389	106.649
TCGA-NJ-A4YQ	73.6112
TCGA-55-6981	88.2608
TCGA-97-7546	47.7687
TCGA-MN-A4N1	152.504
TCGA-62-A471	95.6332
TCGA-55-7570	90.0213
TCGA-44-3917	52.3425
TCGA-55-A4DF	60.6919
TCGA-50-5946	72.4427
TCGA-78-8648	46.877
TCGA-67-3770	95.7075
TCGA-50-5936	139.204
TCGA-67-6216	84.7149
TCGA-69-7974	63.0664
TCGA-86-8281	75.0904
TCGA-44-2662	9.95682
TCGA-93-A4JQ	64.2965
TCGA-55-8207	57.947
TCGA-97-8176	117.703
TCGA-86-8280	73.1409
TCGA-MP-A4T8	93.7607
TCGA-55-A492	116.281
TCGA-J2-8192	51.8636
TCGA-50-8460	41.3494
TCGA-80-5607	91.4318
TCGA-NJ-A55A	65.1973
TCGA-55-8097	99.5097
TCGA-44-6147	103.692
TCGA-55-A490	61.2435
TCGA-86-7711	48.8594
TCGA-MP-A4TK	96.6534
TCGA-50-5066	115.982
TCGA-44-2666	72.2659
TCGA-50-5942	48.2221
TCGA-69-8453	68.1268
TCGA-44-8119	65.2965
TCGA-MP-A4TE	77.3382
TCGA-55-6543	73.2755
TCGA-49-AAR3	158.57
TCGA-38-4632	115.503
TCGA-62-A46S	57.5332
TCGA-99-8033	112.509
TCGA-55-6980	71.8244
TCGA-05-4244	117.685
TCGA-91-8497	48.5435
TCGA-64-1680	76.8958
TCGA-86-7953	49.9611
TCGA-55-8616	122.29
TCGA-86-8055	62.1287
TCGA-73-4668	122.561
TCGA-95-7567	121.198
TCGA-99-AA5R	49.3758
TCGA-97-8174	42.7099
TCGA-55-8089	76.6434
TCGA-69-A59K	40.1191
TCGA-55-6978	101.637
TCGA-78-7153	92.3589
TCGA-05-5715	60.2918
TCGA-69-8254	60.9023
TCGA-J2-A4AE	56.5112
TCGA-78-7150	70.2423
TCGA-93-A4JN	116.055
TCGA-J2-8194	58.5403
TCGA-55-6712	118.808
TCGA-44-2668	77.9738
TCGA-55-7815	19.3394
TCGA-50-5049	87.697
TCGA-49-4510	78.7478
TCGA-73-4666	113.179
TCGA-MP-A5C7	72.9125
TCGA-55-7994	63.4104
TCGA-95-7039	100.774
TCGA-78-7156	51.5056
TCGA-55-8299	53.1195
TCGA-44-7661	84.246
TCGA-44-4112	98.5759
TCGA-69-7765	58.5579
TCGA-55-7281	108.753
TCGA-50-6597	89.1391
TCGA-73-4677	83.7632
TCGA-05-4434	82.5605
TCGA-MP-A4SW	110.112
TCGA-55-6972	94.9763
TCGA-78-7633	50.6721
TCGA-44-2659	51.0812
TCGA-55-6983	75.8258
TCGA-97-A4M0	47.2515
TCGA-50-5068	98.6691
TCGA-86-A4P8	35.8221
TCGA-86-A4D0	79.6845
TCGA-55-8085	97.2891
TCGA-50-5935	68.857
TCGA-53-7813	58.111
TCGA-73-4662	84.7291
TCGA-62-8399	106.22
TCGA-44-7671	108.228
TCGA-97-7552	58.0932
TCGA-44-6145	79.9777
TCGA-44-7670	169.735
TCGA-49-AARO	120.255
TCGA-44-2657	86.5472
TCGA-55-8204	122.628
TCGA-64-1676	120.834
TCGA-91-8496	55.0907
TCGA-35-3615	119.816
TCGA-55-8096	101.121
TCGA-67-6215	81.4476
TCGA-53-A4EZ	56.5707
TCGA-MP-A4SY	97.6189
TCGA-73-4676	82.1755
TCGA-86-8075	73.3532
TCGA-78-8660	115.584
TCGA-91-6840	97.0857
TCGA-44-2665	55.6612
TCGA-44-6775	68.0017
TCGA-75-7025	59.9213
TCGA-44-A479	67.4318
TCGA-78-7146	133.276
TCGA-91-8499	106.434
TCGA-55-6970	75.6725
TCGA-05-4420	60.3328
TCGA-86-7701	49.2399
TCGA-NJ-A55R	65.4887
TCGA-05-4397	78.2985
TCGA-53-7626	63.4008
TCGA-95-7944	119.707
TCGA-44-2656	9.17456
TCGA-73-A9RS	94.3145
TCGA-44-7667	116.49
TCGA-NJ-A55O	63.3066
TCGA-55-8301	85.2173
TCGA-05-4415	38.2388
TCGA-91-6835	59.7185
TCGA-55-7725	58.2531
TCGA-55-8506	91.2178
TCGA-50-5931	98.788
TCGA-44-5645	52.7923
TCGA-55-A494	64.9668
TCGA-50-5930	44.0129
TCGA-38-4627	85.7403
TCGA-67-4679	54.6435
TCGA-55-7903	66.5419
TCGA-55-8619	64.5551
TCGA-05-5428	80.4734
TCGA-55-7724	58.4402
TCGA-97-7938	54.6452
TCGA-50-6590	152.609
TCGA-69-8255	112.796
TCGA-73-7498	65.4471
TCGA-78-7148	86.4613
TCGA-95-A4VN	75.4376
TCGA-78-7152	61.0385
TCGA-MP-A4TD	80.5264
TCGA-55-7914	84.7682
TCGA-44-A47A	96.3063
TCGA-97-A4M3	85.5343
TCGA-67-3773	37.3302
TCGA-50-6593	64.8058
TCGA-73-4659	57.9926
TCGA-38-4630	64.5225
TCGA-78-7540	95.7585
TCGA-J2-A4AD	73.5045
TCGA-44-6778	42.701
TCGA-38-A44F	96.8443
TCGA-50-6592	79.869
TCGA-95-8494	91.812
TCGA-50-5055	108.658
TCGA-75-5147	100.347
TCGA-86-8278	66.5203
TCGA-05-4250	166.669
TCGA-4B-A93V	102.207
TCGA-86-7713	59.0875
TCGA-55-6982	121.262
TCGA-67-6217	60.004
TCGA-44-6146	80.7571
TCGA-49-4512	135.389
TCGA-64-5774	71.3792
TCGA-97-8177	130.392
TCGA-78-8640	69.7818
TCGA-95-7947	59.9552
TCGA-44-6777	39.8858
TCGA-55-7816	45.2336
TCGA-49-AAR4	76.6904
TCGA-55-7907	118.873
TCGA-86-8359	84.0917
TCGA-50-5051	47.2948
TCGA-05-4402	89.5221
TCGA-50-8459	69.1299
TCGA-NJ-A7XG	69.0564
TCGA-49-4488	103.859
TCGA-64-5815	80.3947
TCGA-86-8056	56.0911
TCGA-78-8655	88.3499
TCGA-MP-A4TF	93.7131
TCGA-55-8203	60.9701
TCGA-91-6848	104.467
TCGA-86-8073	91.6119
TCGA-64-5775	71.8615
TCGA-44-7659	60.7895
TCGA-55-A4DG	56.4787
TCGA-55-6985	82.5535
TCGA-86-8054	65.6799
TCGA-38-4629	149.87
TCGA-78-7147	84.7959
TCGA-55-8092	172.635
TCGA-75-6205	63.9477
TCGA-86-A456	61.9713
TCGA-55-8302	173.415
TCGA-05-4384	62.4019
TCGA-55-8511	84.0121
TCGA-97-7941	85.842
TCGA-62-8397	41.551
TCGA-91-6830	77.4164
TCGA-44-3398	81.8199
TCGA-55-7913	66.2798
TCGA-55-1592	67.101
TCGA-91-A4BD	65.7589
TCGA-78-7149	95.132
TCGA-78-7535	121.704
TCGA-49-6742	93.9987
TCGA-05-4249	92.0913
TCGA-64-1679	76.2007
TCGA-69-7760	78.6589
TCGA-05-4405	149.375
TCGA-55-6987	53.2455
TCGA-05-5429	101.022
TCGA-55-A48X	82.8221
TCGA-86-8673	38.4716
TCGA-86-8674	111.407
TCGA-49-6744	72.2855
TCGA-44-5643	65.4596
TCGA-05-4382	66.5842
TCGA-49-AARQ	71.1347
TCGA-55-8094	102.713
TCGA-MP-A4TC	116.735
TCGA-49-AAR0	120.556
TCGA-05-4427	55.8847
TCGA-75-6214	192.839
TCGA-69-7763	61.4354
TCGA-86-8076	61.1873
TCGA-62-A46V	61.1011
TCGA-55-A48Y	123.076
TCGA-71-6725	122.698
TCGA-55-6642	44.7833
TCGA-78-7220	99.2887
TCGA-L9-A8F4	81.4222
TCGA-35-5375	115.426
TCGA-50-5939	76.2365
TCGA-55-8510	69.916
TCGA-38-6178	106.484
TCGA-MN-A4N4	119.09
TCGA-44-7662	121.726
TCGA-MP-A4T4	65.9181
TCGA-95-A4VP	68.776
TCGA-55-8206	46.4673
TCGA-86-8585	80.7815
TCGA-95-7562	96.6902
TCGA-05-4426	66.7527
TCGA-55-8508	74.7595
TCGA-99-8025	74.2338
TCGA-44-7672	121.32
TCGA-NJ-A4YG	104.463
TCGA-44-8117	65.5507
TCGA-62-A46O	54.5913
TCGA-93-A4JO	126.876
TCGA-67-3774	80.5769
TCGA-86-8358	57.656
TCGA-62-8394	97.7352
TCGA-MP-A4T6	92.1854
TCGA-55-8514	151.821
TCGA-64-1681	105.463
TCGA-50-5944	112.795
TCGA-44-A47B	36.5658
TCGA-L4-A4E6	47.9057
TCGA-49-AARR	44.6552
TCGA-49-4507	147.344
TCGA-75-7027	85.7675
TCGA-38-4625	99.6729
TCGA-44-8120	102.829
TCGA-44-6776	113.04
TCGA-62-8402	116.994
TCGA-75-5125	75.8589
TCGA-64-1678	54.4222
TCGA-97-7554	55.3187
TCGA-78-7167	66.8827
TCGA-50-6595	167.797
TCGA-64-1677	184.975
TCGA-97-A4M6	117.393
TCGA-97-8547	64.2897
TCGA-62-A470	71.723
TCGA-62-8395	83.068
TCGA-55-7727	50.8306
TCGA-73-4675	128.799
TCGA-38-4628	144.311
TCGA-O1-A52J	46.9098
TCGA-05-4396	59.7293
TCGA-44-7660	86.9768
TCGA-86-8279	126.914
TCGA-97-7937	123.849
TCGA-05-5420	101.82
TCGA-78-7542	288.429
TCGA-67-3771	109.653
TCGA-38-7271	59.49
TCGA-78-7163	92.4844
TCGA-73-4658	91.8299
TCGA-97-8171	76.8819
TCGA-44-6148	47.7149
TCGA-MP-A4T7	122.463
TCGA-49-4514	141.664
TCGA-55-8621	56.7662
TCGA-55-8614	110.088
TCGA-71-8520	62.2418
TCGA-69-7978	56.1872
TCGA-L9-A443	47.1624
TCGA-55-7573	52.8708
TCGA-78-7154	69.5445
TCGA-44-3918	10.0268
TCGA-S2-AA1A	59.5174
TCGA-05-5423	107.803
TCGA-50-6591	84.8526
TCGA-49-4505	86.9377
TCGA-97-8552	54.1807
TCGA-MP-A4TJ	60.1889
TCGA-73-4670	107.671
TCGA-55-A493	109.568
TCGA-49-6745	88.8267
TCGA-38-4631	115.397
TCGA-38-4626	47.8607
TCGA-55-7227	49.7478
TCGA-55-A57B	67.7521
TCGA-69-7979	120.073
TCGA-44-A4SS	87.935
TCGA-05-4424	54.263
TCGA-MN-A4N5	46.7802
TCGA-99-8028	59.1277
TCGA-75-5146	97.9257
TCGA-55-1596	103.028
TCGA-55-7910	38.5633
TCGA-80-5611	69.3948
TCGA-91-6828	118.594
TCGA-69-7761	70.6676
TCGA-91-6849	95.3846
TCGA-MP-A4TH	84.8692
TCGA-44-7669	58.5016
TCGA-73-7499	118.35
TCGA-55-8505	76.3285
TCGA-86-8671	56.0566
TCGA-95-7948	81.4364
TCGA-95-7043	93.1788
TCGA-50-5044	176.623
TCGA-J2-A4AG	68.3457
TCGA-86-7955	99.4762
TCGA-62-A472	55.6067
TCGA-MP-A4SV	75.5567
TCGA-49-AARN	129.649
TCGA-50-5072	55.6045
TCGA-55-5899	94.5169
TCGA-97-A4LX	40.057
TCGA-L9-A444	68.6075
TCGA-55-8615	69.8147
TCGA-50-7109	51.2989
TCGA-91-7771	103.586
TCGA-97-A4M1	82.1942
TCGA-44-5644	57.7524
TCGA-78-7536	80.0579
TCGA-MP-A4TI	107.554
TCGA-05-4403	86.5283
TCGA-99-7458	30.3888
TCGA-64-5778	141.672
TCGA-78-7145	79.9906
TCGA-NJ-A4YP	145.429
TCGA-55-7283	74.667
TCGA-55-8208	104.305
TCGA-78-7537	62.8058
TCGA-78-7166	103.568
TCGA-55-7995	61.6109
TCGA-49-4494	154.364
TCGA-49-4501	109.092
TCGA-91-6847	116.787
TCGA-75-5126	137.809
TCGA-86-A4JF	83.052
TCGA-49-AAR2	109.048
TCGA-75-6211	72.5596
TCGA-78-7159	50.7685
TCGA-55-6971	42.8528
TCGA-50-5933	86.0374
TCGA-95-A4VK	95.6407
TCGA-64-5779	46.0033
TCGA-05-4410	69.1202
TCGA-44-A47G	63.6027
TCGA-97-8179	127.134
TCGA-78-7155	61.8947
TCGA-75-6206	78.6038
TCGA-05-4418	114.621
TCGA-44-2661	73.0036
TCGA-80-5608	72.6798
TCGA-55-6984	99.4368
TCGA-75-7031	91.4722
TCGA-99-8032	57.7691
TCGA-55-8512	41.1037
TCGA-97-A4M2	68.5769
TCGA-50-6673	102.054
TCGA-67-3772	129.94
TCGA-86-7954	65.5154
TCGA-L9-A743	75.8785
TCGA-05-4433	90.5314
TCGA-91-A4BC	53.5469
TCGA-91-6829	80.2135
TCGA-44-6779	128.93
TCGA-05-4432	91.8156
TCGA-05-4398	182.293
TCGA-L4-A4E5	46.8372
TCGA-53-7624	115.857
TCGA-55-6968	54.9158
TCGA-93-A4JP	65.5085
TCGA-44-2655	126.931
TCGA-55-1594	84.1809
TCGA-50-5941	98.7165
TCGA-49-6767	118.149
TCGA-75-5122	77.9602
TCGA-78-7539	62.0617
TCGA-55-7726	89.1771
TCGA-78-7162	83.9944
TCGA-55-6979	90.0533
TCGA-86-8669	71.4768
TCGA-75-6212	54.0836
TCGA-44-3396	90.6653
TCGA-50-8457	43.4623
TCGA-49-AARE	105.85
TCGA-49-4487	75.2886
TCGA-44-6774	61.6378
TCGA-L9-A5IP	80.1679
TCGA-69-8253	71.2281
TCGA-L9-A7SV	53.4134
TCGA-97-8172	143.339
TCGA-86-A4P7	67.7242
TCGA-55-7574	151.035
TCGA-NJ-A4YI	75.42
TCGA-55-8620	123.682
TCGA-55-7728	72.4895
TCGA-69-7973	45.3635
TCGA-50-5932	73.5544
TCGA-05-4430	68.7134
TCGA-49-4486	137.935
TCGA-78-8662	90.6235
TCGA-95-8039	84.7421
TCGA-MP-A4TA	120.483
TCGA-55-7284	71.509
TCGA-69-7764	75.834
TCGA-44-A4SU	94.5622
TCGA-49-4506	90.8587
TCGA-78-7161	29.4065
TCGA-49-AAQV	82.691
TCGA-62-A46P	148.179
TCGA-49-6761	129.918
TCGA-44-3919	59.4881
TCGA-69-7980	96.9459
TCGA-93-7348	60.3972
TCGA-75-7030	58.385
TCGA-86-8074	104.12
TCGA-78-7158	79.0382
TCGA-05-5425	242.09
TCGA-91-6831	80.6179
TCGA-97-8175	124.725
TCGA-86-8672	121.958
TCGA-50-6594	108.564
TCGA-86-7714	55.0303
TCGA-86-6562	112.286
TCGA-55-8090	76.3247
TCGA-55-7911	76.2133
TCGA-55-8507	102.767
TCGA-93-8067	124.628
TCGA-97-7553	53.6675
TCGA-55-8205	84.6293
TCGA-05-4390	100.865
TCGA-86-8668	44.9511
TCGA-62-8398	89.2516
TCGA-55-8513	46.5409
TCGA-83-5908	135.518
TCGA-05-4422	68.2187
TCGA-50-5045	111.78
TCGA-91-6836	77.8697
TCGA-55-6975	83.4568
TCGA-55-A491	151.073
TCGA-93-7347	58.08
TCGA-MP-A4T9	90.7318
TCGA-49-AAR9	116.056
TCGA-75-6203	43.5527
TCGA-55-8091	50.9172
TCGA-97-7547	66.2071
TCGA-05-4417	42.2017
TCGA-62-A46R	45.733
TCGA-49-4490	110.424
TCGA-05-4395	127.285
TCGA-62-A46Y	74.8543
TCGA-97-A4M7	66.7082
